# Supplementary material for: Reduced Root Cortical Tissue with an Increased Root Xylem Investment Is Associated with High Wheat Yields in Central China
Source: Plants (Basel). 2024 Apr 11;13(8):1075. doi: 10.3390/plants13081075 (PMC11054696; doi:10.3390/plants13081075)
Supplement: Supplementary file 1 [file plants-13-01075-s001.zip]

Archive with 1 entries (1 files):
- plants-2930872-supplementary.pdf
